# Supplementary material for: Development of a Redox-Polymer-Based Electrochemical Glucose Biosensor Suitable for Integration in Microfluidic 3D Cell Culture Systems
Source: Biosensors (Basel). 2023 May 27;13(6):582. doi: 10.3390/bios13060582 (PMC10295976; doi:10.3390/bios13060582)
Supplement: Supplementary file 1 [file biosensors-13-00582-s001.zip]

Archive with 1 entries (1 files):
- biosensors-2323282-supplementary.pdf
